# Supplementary material for: Genome-wide association and genomic prediction for iron and zinc concentration and iron bioavailability in a collection of yellow dry beans
Source: Front Genet. 2024 Feb 6;15:1330361. doi: 10.3389/fgene.2024.1330361 (PMC10876999; doi:10.3389/fgene.2024.1330361)
Supplement: Supplementary file 5 [file Table1.xlsx]

## Sheet: TableS1.VarianceComponents
Source of variation	R2 (%)
	Fe	Zn	FeBio	Yield	SW
Year	0	0	0.2**	39.5***	0.0**
Location	62.5***	12.4***	-	8.4***	28.0***
Year:location	6.4***	5.5***	-	23.2***	9.1***
Genotype	5.2***	36.7***	93.0***	4.8***	41.6***
Genotype:year	0	0	-	1.9*	0
Genotype:location	3.3*	0	-	9.0***	5.9**
Signif. codes: 0 ***, 0.001**,0.01 *

## Sheet: TableS2.GWAS
Trait	Chr	Position	P.value	maf1	Location	Year	Data2
Fe	1	7292184	2.06013e-11	0.421429	NE	2019	Untransformed
	2	3540974	6.63019e-07	0.221429	NE	2019	Untransformed
	2	25542798	3.00184e-07	0.114286	NE	2019	Untransformed
	9	25301211	2.82207e-07	0.180952	NE	2019	Untransformed
	10	43391440	6.34235e-07	0.145238	NE	2019	Untransformed
FeBC	1	51031345	1.92275e-06	0.0969582	MI	2019	Untransformed
	2	41554132	6.42607e-09	0.31749	MI	2019	INT
	3	4512266	4.14793e-08	0.119772	MI	2019	Untransformed
	4	42959767	5.48343e-07	0.389734	MI	2018	INT
	6	23868436	2.63817e-16	0.279468	MI	2019	INT
	7	1607718	9.31681e-07	0.190114	MI	2019	INT
	7	29169848	4.4325e-07	0.176806	MI	2018	Untransformed
	7	29169848	1.93453e-07	0.176806	MI	2018	INT
	7	29169848	1.75159e-08	0.176806	MI	2019	Untransformed
	8	1770134	5.1692e-07	0.0855513	MI	2019	INT
	9	37951003	4.96395e-07	0.34981	MI	2019	Untransformed
	10	42422135	5.89638e-11	0.258555	MI	2018	Untransformed
	10	42422135	1.55529e-11	0.258555	MI	2018	INT
	10	42422135	2.66839e-17	0.258555	MI	2019	Untransformed
	10	42422135	3.19133e-17	0.258555	MI	2019	INT
	10	42912633	2.26062e-08	0.0798479	MI	2019	Untransformed
	11	3014294	3.34298e-07	0.0779468	MI	2018	INT
	11	3626904	4.74575e-08	0.277567	MI	2018	Untransformed
	11	3626904	6.77326e-08	0.277567	MI	2019	Untransformed
	11	4761183	6.78217e-09	0.188213	MI	2019	Untransformed
	11	49383743	2.36526e-08	0.201521	MI	2019	Untransformed
	11	53419997	2.38392e-06	0.275665	MI	2019	Untransformed
	11	53419997	4.03988e-07	0.275665	MI	2019	INT
Yield	3	51442534	1.52729e-06	0.123574	MI	2018	Untransformed
	3	52993055	3.32996e-07	0.271863	MI	2018	Untransformed
	4	46823268	5.01147e-07	0.152074	NE	2019	INT
	5	914931	1.68568e-06	0.391635	MI	2018	Untransformed
	5	4497912	8.80938e-10	0.304933	NE	2018	Untransformed
	8	53031795	2.54857e-06	0.0760369	NE	2019	INT
	8	60779846	2.1191e-06	0.161597	MI	2018	Untransformed
	9	14724912	1.81678e-07	0.0919283	NE	2018	Untransformed
	9	15501463	1.84687e-06	0.269585	NE	2019	INT
	10	2360943	1.16774e-08	0.304147	NE	2019	INT
* Untransformed and inverse normal transformation (INT) traits.

## Sheet: TableS3.RKHS_SSI_TRN
Trait	Location	Year	h2	Ntst1	Ntrn2	Model	Nsup3	PA4	SD5
FeBio	MI	2018	0.85	78	185	KA	185	0.658574	0.0578377
						KA-QTL	185	0.691905	0.0593823
						SSI	78.3219	0.653539	0.0591336
						SSI-QTL	77.1099	0.653301	0.0591228
		2019	0.91	78	185	KA	185	0.700555	0.0563347
						KA-QTL	185	0.721278	0.0596402
						SSI	62.9506	0.702434	0.0561405
						SSI-QTL	62.9208	0.7022	0.0562149
Fe	MI	2018	0.4	78	185	KA	185	0.378037	0.0864004
						SSI	73.5265	0.258056	0.132869
		2019	0.42	68	161	KA	161	0.269479	0.0851944
						SSI	54.294	0.188762	0.143897
	NE	2018	0.05	65	154	KA	154	0.119987	0.083449
						SSI	113.068	0.129311	0.101162
		2019	0.79	63	147	KA	147	0.451284	0.0780022
						SSI	88	0.418259	0.103837
Zn	MI	2018	0.49	78	185	KA	185	0.420521	0.0738691
						SSI	100.298	0.395378	0.0728414
		2019	0.67	68	161	KA	161	0.403265	0.0722287
						SSI	54.9032	0.353542	0.085223
	NE	2018	0.2	65	154	KA	154	0.173903	0.0891958
						SSI	115.765	0.141938	0.123914
		2019	0.78	63	147	KA	147	0.535567	0.0640336
						SSI	85.8067	0.493052	0.0906264
YD	MI	2018	0.63	78	185	KA	185	0.35207	0.0803961
						SSI	99.2695	0.326796	0.088469
		2019	0.72	78	182	KA	182	0.642271	0.056961
						SSI	122.78	0.647761	0.0565947
	NE	2018	0.65	66	157	KA	157	0.511569	0.0876971
						SSI	104.957	0.508143	0.0904629
		2019	0.59	65	152	KA	152	0.65362	0.0784775
						SSI	144.795	0.654657	0.0801714

## Sheet: TableS4.RKHS_SSI_TST
Trait	Location	Year	h2	Ntst1	Ntrn2	%3	Model	Nsup4	PA5	SD6
Fe	Mi	2019	0.42	74	229	0	KA	229	0.330289	0
						0	SSI	39.9189	0.291951	0
				63	240	10	KA	240	0.327618	0.0457935
						10	SSI	44.1838	0.300025	0.0485057
				57	246	20	KA	246	0.329042	0.0664042
						20	SSI	50.8433	0.309008	0.062178
				50	253	30	KA	253	0.318375	0.0670088
						30	SSI	49.2814	0.294065	0.0751209
Zn	MI	2019	0.67	74	229	0	KA	229	0.0760398	0
						0	SSI	34.5405	0.0169347	0
				63	240	10	KA	240	0.2181	0.11875
						10	SSI	39.7056	0.193039	0.140292
				57	246	20	KA	246	0.275148	0.118528
						20	SSI	45.4774	0.241978	0.136805
				50	253	30	KA	253	0.330141	0.128962
						30	SSI	44.465	0.305835	0.144694
YD	MI	2019	0.72	82	260	0	KA	260	0.172182	0
						0	SSI	216.061	0.201845	0
				70	272	10	KA	272	0.298396	0.109515
						10	SSI	212.153	0.319885	0.10585
				64	278	20	KA	278	0.374656	0.0954823
						20	SSI	156.829	0.409246	0.0900793
				55	287	30	KA	287	0.426847	0.0959687
						30	SSI	209.52	0.432245	0.0961362

## Sheet: TableS5.RKHS_SSI_TST_Andean
Trait	Location	Year	Ntst1	Ntrn2	%3	Model	Nsup4	PA5	SD6
Fe	Mi	2019	74	192	0	KA	192	0.29147	0
					0	SSI	52.8108	0.328551	0
			63	203	10	KA	203	0.305712	0.0481536
					10	SSI	87.7967	0.316261	0.0495253
			57	209	20	KA	209	0.309892	0.0581484
					20	SSI	98.7619	0.309024	0.0523182
			50	216	30	KA	216	0.309131	0.0808237
					30	SSI	104.557	0.306525	0.0800755
Zn	MI	2019	74	192	0	KA	192	0.0620703	0
					0	SSI	83.9054	0.0449655	0
			63	203	10	KA	203	0.203005	0.124935
					10	SSI	169.19	0.137488	0.106681
			57	209	20	KA	209	0.285844	0.112661
					20	SSI	97.2891	0.217252	0.12084
			50	216	30	KA	216	0.306535	0.126498
					30	SSI	171.075	0.215788	0.12031
YD	MI	2019	82	192	0	KA	192	0.0986274	0
					0	SSI	137.476	0.149465	0
			70	204	10	KA	204	0.209759	0.0998794
					10	SSI	165.427	0.210923	0.0927503
			64	210	20	KA	210	0.280745	0.106316
					20	SSI	142.435	0.296226	0.0974832
			55	219	30	KA	219	0.35831	0.0826812
					30	SSI	142.446	0.356605	0.0893112

## Sheet: TableS6.Shapiro-test
Trait	p-Value	Normality Status
Yield_MI18	0.1368	Normal
Yield_MI19	0.2803	Normal
Yield_NE18	0	Not normal
Yield_NE19	0	Not normal
SW_MI18	0.1374	Normal
SW_MI19	0.0006	Not normal
SW_NE18	0.1133	Normal
SW_NE19	0.3625	Normal
Fe_MI18	0	Not normal
Fe_MI19	0	Not normal
Fe_NE18	0.0017	Not normal
Fe_NE19	0.501	Normal
Zn_MI18	0.2787	Normal
Zn_MI19	0.0256	Not normal
Zn_NE18	0.0078	Not normal
Zn_NE19	0	Not normal
FeBio_MI18	0	Not normal
FeBio_MI19	0	Not normal
